# Supplementary material for: A Tutorial for Information Theory in Neuroscience
Source: eNeuro. 2018 Sep 11;5(3):ENEURO.0052-18.2018. doi: 10.1523/ENEURO.0052-18.2018 (PMC6131830; doi:10.1523/ENEURO.0052-18.2018)
Supplement: Extended Data — Download Extended Data, ZIP file [file sup_enu-eN-REV-0052-18-s02.zip]

Archive with 48 entries (46 files):
- Neuroscience Information Theory/2PIDMats.mat
- Neuroscience Information Theory/3PIDMats.mat
- Neuroscience Information Theory/data2states.m
- Neuroscience Information Theory/Demos/
- Neuroscience Information Theory/Demos/AllDemos.m
- Neuroscience Information Theory/Demos/CEnt1.m
- Neuroscience Information Theory/Demos/Ent1.m
- Neuroscience Information Theory/Demos/Ent2.m
- Neuroscience Information Theory/Demos/Ent3.m
- Neuroscience Information Theory/Demos/JEnt1.m
- Neuroscience Information Theory/Demos/JMI1.m
- Neuroscience Information Theory/Demos/MI1.m
- Neuroscience Information Theory/Demos/MI2.m
- Neuroscience Information Theory/Demos/MI3.m
- Neuroscience Information Theory/Demos/PID1.m
- Neuroscience Information Theory/Demos/TEnt1.m
- Neuroscience Information Theory/Demos/TEnt2.m
- Neuroscience Information Theory/EntropyY.m
- Neuroscience Information Theory/formattool.m
- Neuroscience Information Theory/instinfo.m
- Neuroscience Information Theory/MutualInfo.m
- Neuroscience Information Theory/PID.m
- Neuroscience Information Theory/PIDLattice.m
- Neuroscience Information Theory/PIDTermLabels.m
- Neuroscience Information Theory/quickEnt.m
- Neuroscience Information Theory/quickMI.m
- Neuroscience Information Theory/quickPID.m
- Neuroscience Information Theory/quickTE.m
- Neuroscience Information Theory/Simulations/
- Neuroscience Information Theory/Simulations/inverseFNoise.m
- Neuroscience Information Theory/Simulations/modeltype1.m
- Neuroscience Information Theory/Simulations/modeltype2.m
- Neuroscience Information Theory/Simulations/modeltype3.m
- Neuroscience Information Theory/Simulations/modeltype4.m
- Neuroscience Information Theory/Simulations/modeltype5.m
- Neuroscience Information Theory/Simulations/neuroDemo1.m
- Neuroscience Information Theory/Simulations/neuroDemo2.m
- Neuroscience Information Theory/Simulations/neuroDemo3.m
- Neuroscience Information Theory/Simulations/neuroDemo4.m
- Neuroscience Information Theory/Simulations/neuroDemo5.m
- Neuroscience Information Theory/Simulations/simpleModel_FSI.m
- Neuroscience Information Theory/Simulations/simpleModel_RS.m
- Neuroscience Information Theory/statejit.m
- Neuroscience Information Theory/symbolicdata2states.m
- Neuroscience Information Theory/TE2.m
- Neuroscience Information Theory/TE3Redux.mat
- Neuroscience Information Theory/ToolboxReadMe.pdf
- Neuroscience Information Theory/wordstates.m
