# Supplementary material for: A Tutorial for Information Theory in Neuroscience
Source: eNeuro. 2018 Sep 11;5(3):ENEURO.0052-18.2018. doi: 10.1523/ENEURO.0052-18.2018 (PMC6131830; doi:10.1523/ENEURO.0052-18.2018)
Supplement: Extended Data — Download Extended Data, ZIP file [file sup_enu-eN-REV-0052-18-s02.zip › Neuroscience Information Theory/Simulations/simpleModel_RS.m]

%% Regular Spiking (RS) Izhikevich Model Neuron
% Produces simulated data for a simple model of a regular spiking neuron
% from Izhikevich 2007, page 274.
%
% Syntax: [mv,spkCt,spkLoc] = simpleModel_RS(vInput,T,tau,PLOT,nzInput)
%
% Input:
%   vInput (1 by number of time steps double vector) - the current input to
%       the neuron in pA.
%   T (double) - the total time to run the model in ms.
%   tau (double) - the bin size in ms.
%   PLOT - if PLOT = 1, a plot of the voltage trace for the neuron will be
%       produced.
%   nzInput (1 by number of time steps double vector in units of mV) - 
%       membrane voltage noise.
%
% Outputs:
%   mV (double vector) - membrane potential of the model neuron in mV.
%   spkCt (integer) - number of spikes that occurred.
%   spkLoc (double vector) - a list of the time bins that contained spikes.
%
% Examples:
%   20 seconds of data binned at 1 ms with no noise and sinusoidal input
%   current
%       [mv,spkCt,spkLoc] = simpleModel_RS(50*sin((1:(20000/0.1)).*(2*pi/10000)) + 50,20000,0.1,1,zeros([1,20000/0.1]));
%
% Citation: Izhikevich, E.M., 2007. Dynamical systems in neuroscience. MIT
% Press, Cambridge.
%   
% Other m-files required: none
% Subfunctions: none
% MAT-files required: none
%


function [mv,spkCt,spkLoc] = simpleModel_RS(vInput,T,tau,PLOT,nzInput)
%% RS pyramidal neuron parameters
C=100; vr=-60; vt=-40; k=0.7;       
a=0.03; b=-2; c=-50; d=100;
vpeak=35;

%% Prepare Variables

% Number of samples
n = round(T/tau);

% Voltage and recovery current
mv = vr*ones(1,n);
u = 0*mv;

% Spike records
spkCt = 0;
spkLoc = [];
m = 1;

%% Run the Simulation
for i=1:n-1;
    mv(i+1)=(mv(i)+tau*(k*(mv(i)-vr)*(mv(i)-vt)-u(i)+vInput(i))/C)+nzInput(i);
    u(i+1)=u(i)+tau*a*(b*(mv(i)-vr)-u(i));
    if mv(i+1)>=vpeak;                % spike is fired!
        mv(i)=vpeak;                  % padding the spike amplitude
        mv(i+1)=c;                    % membrane voltage rest
        u(i+1)=u(i+1)+d;              % recovery variable update
        spkCt=spkCt+1;                % count number of spikes and location
        spkLoc=[spkLoc m];
    end;
    m=m+1;
end;

 
if PLOT==1;
    %% Plotting tools
    figure
    subplot(2,1,1);
    [ax,h1,h2] = plotyy(tau*(1:n),mv,tau*(1:n),vInput);
    xlabel('time (ms)');
    axes(ax(1)); ylabel('membrane potential (mV)');
    axes(ax(2)); ylabel('input current (pA)');
    subplot(2,1,2);
    plot(mv,u);
    xlabel('membrane potential (mV)');
    ylabel('recovery variable, u');
end
